# Supplementary material for: An Early Disturbance in Serotonergic Neurotransmission Contributes to the Onset of Parkinsonian Phenotypes in Drosophila melanogaster
Source: Cells. 2022 May 5;11(9):1544. doi: 10.3390/cells11091544 (PMC9105628; doi:10.3390/cells11091544)
Supplement: Supplementary file 1 [file cells-11-01544-s001.zip]

Archive with 1 entries (1 files):
- cells-1659281-supplementary.pdf
